# Supplementary material for: Antifungal Encapsulated into Ligand-Functionalized Nanoparticles with High Specificity for Macrophages
Source: Pharmaceutics. 2022 Sep 13;14(9):1932. doi: 10.3390/pharmaceutics14091932 (PMC9501281; doi:10.3390/pharmaceutics14091932)
Supplement: Supplementary file 1 [file pharmaceutics-14-01932-s001.zip]

Archive with 1 entries (1 files):
- pharmaceutics-1866386-supplementary.pdf
